# Supplementary material for: Identification of recurrent BRCA1 mutation and its clinical relevance in Chinese Triple‐negative breast cancer cohort
Source: Cancer Med. 2017 Jan 30;6(3):547–54. doi: 10.1002/cam4.1004 (PMC5345662; doi:10.1002/cam4.1004)
Supplement: Supplementary file 3 — Table S1. Panel list of 55 genes that affect susceptibility to breast cancer. [file CAM4-6-547-s003.xlsx]

## Sheet: Sheet1
Supplementary table1. Panel list of 55 susceptibility genes of breast cancer
Gene name	ID No.
AKT1	NM_001014431.1
APC	NM_000038.5
ATM	NM_000051.3
AXIN2	NM_004655.3
BAI3	NM_001704.2
BAP1	NM_004656.2
BARD1	NM_000465.2
BLM	NM_000057.2
BMPR1A	NM_004329.2
BRAF	NM_004333.4
BRCA1	NM_007300.3
BRCA2	NM_000059.3
BRIP1	NM_032043.2
CCND1	NM_053056.2
CDH1	NM_004360.3
CHEK2	NM_001005735.1
CTNNB1	NM_001098210.1
EGFR	NM_005228.3
EPCAM	NM_002354.2
ERBB2	NM_004448.2
ERCC2	NM_000400.3
ESR1	NM_001122742.1
EZH2	NM_004456.4
FANCC	NM_001243743.1
FGFR1	NM_001174067.1
FH	NM_000143.3
FLCN	NM_144997.5
GATA3	NM_001002295.1
KIT	NM_000222.2
KRAS	NM_033360.2
MAP2K4	NM_003010.2
MAP3K1	NM_005921.1
MEN1	NM_000244.3
MET	NM_001127500.1
MLH1	NM_000249.3
MSH2	NM_000251.2
MSH6	NM_000179.2
MUTYH	NM_001128425.1
NBN	NM_002485.4
PALB2	NM_024675.3
PMS1	NM_000534.4
PMS2	NM_000535.5
POLD1	NM_002691.3
POLE	NM_006231.2
PRF1	NM_001083116.1
PTEN	NM_000314.4
PYROXD1,RECQL	NM_032941.2
RAD50	NM_005732.3
RAD51D	NM_001142571.1
RECQL	NM_032941.2
RET	NM_020975.4
STK11	NM_000455.4
TP53	NM_000546.5
VHL	NM_000551.3
XRCC2	NM_005431.1
