# Supplementary material for: Identification of recurrent BRCA1 mutation and its clinical relevance in Chinese Triple‐negative breast cancer cohort
Source: Cancer Med. 2017 Jan 30;6(3):547–54. doi: 10.1002/cam4.1004 (PMC5345662; doi:10.1002/cam4.1004)
Supplement: Supplementary file 4 — Table S2. Exome sequencing of 55 genes that affect susceptibility to breast cancer in 26 patients with TNBC. [file CAM4-6-547-s004.xlsx]

## Sheet: Sheet1
Supplementary Table2. Whole exons sequencing of 55 breast cancer susceptibility genes in 26 TNBC patients.
Case No.	BRCA1 [NM_007300.3]		CHEK2 [NM_001005735.1]		BARD1 [NM_000465.2]		BRIP1 [NM_032043.2]		PALB2 [NM_024675.3]		BRCA2 [NM_000059.3]		CDH1 [NM_004360.3]		MAP3K1 [NM_005921.1]		APC [NM_000038.5]		PMS2 [NM_000535.5]		MLH1 [NM_000249.3]		MSH6 [NM_000179.2]		MSH2 [NM_000251.2]		BLM [NM_000057.2]		RAD51D [NM_001142571.1]		RET [NM_020975.4]		ATM [NM_000051.3]		STK11 [NM_000455.4]		ERCC2 [NM_000400.3]		KIT [NM_000222.2]		XRCC2 [NM_005431.1]		ERBB2 [NM_004448.2]		MUTYH [NM_001128425.1]		RAD50 [NM_005732.3]		AXIN2 [NM_004655.3]
	CDS	Freq in Asian	CDS	Freq in Asian	CDS	Freq in Asian	CDS	Freq in Asian	CDS	Freq in Asian	CDS	Freq in Asian	CDS	Freq in Asian	CDS	Freq in Asian	CDS	Freq in Asian	CDS	Freq in Asian	CDS	Freq in Asian	CDS	Freq in Asian	CDS	Freq in Asian	CDS	Freq in Asian	CDS	Freq in Asian	CDS	Freq in Asian	CDS	Freq in Asian	CDS	Freq in Asian	CDS	Freq in Asian	CDS	Freq in Asian	CDS	Freq in Asian	CDS	Freq in Asian	CDS	Freq in Asian	CDS	Freq in Asian	CDS
1																					c.1255A>G	0
2									c.1451T>A	0	c.3854delA	0
3																																													c.880C>T	0
4											c.4237delA	0
5	c.5533_5540delATTGGGCA	0															c.8332G>T	0																							c.119A>G	0
6																																	c.3190A>G	0
7													c.2643C>A	0
8
9											c.7880T>C	0	c.2071G>A	0
10			c.1246A>G	0
11															c.2617G>A	0
12	c.5138-1delG	0											c.604G>A	0
13					c.1075_1095delTTGCCTGAATGTTCTTCACCA	0									c.1705G>A	0
14
15	c.5533_5540delATTGGGCA	0															c.6740C>T	0
16																															c.3152C>T	0
17
18
19			c.1246A>G	0															c.1688G>A	0
20									c.1037_1041delAAGAA	0
21	c.5098delC	0							c.2960A>C	0
22	c.2059_2063delGATTA	0
23
24			c.1246A>G	0
25	c.5533_5540delATTGGGCA	0
26			c.1246A>G	0
Only those genes with deleterious mutations were showed in this table and the repetitive mutations were highlighted in red.
[truncated: 37 more columns]
